# Supplementary material for: Myxococcus xanthus Encapsulin as a Promising Platform for Intracellular Protein Delivery
Source: Int J Mol Sci. 2022 Dec 9;23(24):15591. doi: 10.3390/ijms232415591 (PMC9778880; doi:10.3390/ijms232415591)
Supplement: Supplementary file 1 [file ijms-23-15591-s001.zip]

Archive with 4 entries (4 files):
- description.pdf
- Video_S1.avi
- Video_S2.avi
- Video_S3.avi
